# Supplementary material for: The orchestrating role of platform enterprises in digital inclusion: A network game perspective from industrial clusters
Source: PLoS One. 2026 Apr 1;21(4):e0336724. doi: 10.1371/journal.pone.0336724 (PMC13042771; doi:10.1371/journal.pone.0336724)
Supplement: S1 Appendix — The code and data have both been uploaded to OSF. https://osf.io/axtf9/overview?view_only=f39e90a6a71e40cd811aa5469a4aa9f6. (ZIP) [file pone.0336724.s001.zip]

Archive with 44 entries (40 files):
- Data/Base data for generating figures/Fig4f.xlsx
- Data/Base data for generating figures/Fig6b.xlsx
- Data/Base data for generating figures/Fig6a.xlsx
- Data/Base data for generating figures/Fig5f.xlsx
- Data/Base data for generating figures/Fig5e.xlsx
- Data/Base data for generating figures/Fig5d.xlsx
- Data/Base data for generating figures/Fig5c.xlsx
- Data/Base data for generating figures/Fig5a.xlsx
- Data/Base data for generating figures/Fig3a.xlsx
- Data/Base data for generating figures/Fig3b.xlsx
- Data/Base data for generating figures/Fig4a.xlsx
- Data/Base data for generating figures/Fig4b.xlsx
- Data/Base data for generating figures/Fig4c.xlsx
- Data/Base data for generating figures/Fig4d.xlsx
- Data/Base data for generating figures/Fig4e.xlsx
- Data/Base data for generating figures/Fig5b.xlsx
- Data/Base data for generating figures/
- Code/
- Code/Fig3.m
- Code/Fig4andTable1.m
- Code/Fig5.m
- Code/Fig6.m
- Code/WattsStrogatz.m
- Data/
- Data/Original images(Open the file inside with Matlab)/
- Data/Original images(Open the file inside with Matlab)/Fig3a.fig
- Data/Original images(Open the file inside with Matlab)/Fig3b.fig
- Data/Original images(Open the file inside with Matlab)/Fig3c.fig
- Data/Original images(Open the file inside with Matlab)/Fig3d.fig
- Data/Original images(Open the file inside with Matlab)/Fig4a.fig
- Data/Original images(Open the file inside with Matlab)/Fig4b.fig
- Data/Original images(Open the file inside with Matlab)/Fig4c.fig
- Data/Original images(Open the file inside with Matlab)/Fig4d.fig
- Data/Original images(Open the file inside with Matlab)/Fig4e.fig
- Data/Original images(Open the file inside with Matlab)/Fig4f.fig
- Data/Original images(Open the file inside with Matlab)/Fig5a.fig
- Data/Original images(Open the file inside with Matlab)/Fig5b.fig
- Data/Original images(Open the file inside with Matlab)/Fig5c.fig
- Data/Original images(Open the file inside with Matlab)/Fig5d.fig
- Data/Original images(Open the file inside with Matlab)/Fig5e.fig
- Data/Original images(Open the file inside with Matlab)/Fig5f.fig
- Data/Original images(Open the file inside with Matlab)/Fig6a.fig
- Data/Original images(Open the file inside with Matlab)/Fig6b.fig
- Data/Table1.xlsx
