# Supplementary material for: The orchestrating role of platform enterprises in digital inclusion: A network game perspective from industrial clusters
Source: PLoS One. 2026 Apr 1;21(4):e0336724. doi: 10.1371/journal.pone.0336724 (PMC13042771; doi:10.1371/journal.pone.0336724)
Supplement: S1 Appendix — The code and data have both been uploaded to OSF. https://osf.io/axtf9/overview?view_only=f39e90a6a71e40cd811aa5469a4aa9f6. (ZIP) [file pone.0336724.s001.zip › Code/Fig3.m]

% by Prof. Dingteng Wang
% N is the number of nodes; 2K equals the average degree; beta is the edge rewiring probability σ.
N = 300; K = 8; bate = 0.05;
% Number of Monte Carlo simulations is num_simulations, num_simulations=T.
% each simulation runs for num_iterations steps, num_iterations=x.
num_simulations = 100; num_iterations = N*10; 
K1 = 0.1; % Strength of irrationality in Fermi learning (temperature parameter)
Y = 0.85; % Y is the damping factor for PageRank
    % r is the return coefficient, c is the investment cost

    % Initialize strategy record（r=K,c=10）
    strategies_all11 = zeros(num_simulations, num_iterations);
    % Initialize strategy record（r=2K+1,c=10） 
    strategies_all12 = zeros(num_simulations, num_iterations);
    % Initialize strategy record（r=4K,c=10）
    strategies_all13 = zeros(num_simulations, num_iterations);

    % Initialize strategy record（r=K,c=100）
    strategies_all21 = zeros(num_simulations, num_iterations);
    % Initialize strategy record（r=2K+1,c=100） 
    strategies_all22 = zeros(num_simulations, num_iterations);
    % Initialize strategy record（r=4K,c=100）
    strategies_all23 = zeros(num_simulations, num_iterations);


    % Monte Carlo simulation
    for sim = 1:num_simulations 
 
    % Generate small-world network
    h = WattsStrogatz(N,K,bate);
    A = full(adjacency(h)); % Generate adjacency matrix

    %% Calculate for c = 10
    c = 10;
        % （r=K） 
        r = K;
        strategies = randi([0, 1], N, 1); % Randomly initialize strategies
        % Record cooperation ratio for each iteration
        coop_ratio = zeros(1, num_iterations);
        % Iteration process 
        for t = 1:num_iterations 

            % Calculate payoff for each node
            reve = zeros(1, N); 
            for i = 1:N 
                A2 = A(i,:);
                neighbors = find(A2);
                neighborsL = length(neighbors);
                coop = find(strategies(neighbors));
                num_coop = neighbors(coop);
                coops = length(num_coop);
                R = zeros; % Recalculate payoff from neighbors
                if  coops == 0
                    R = 0;
                else
                    for coop_neighbor = 1:coops
                        dl=length(find(A(num_coop(coop_neighbor),:)));
                        dl1=find(A(num_coop(coop_neighbor),:));
                        R(coop_neighbor) = r*c/(dl+1);
                    end
                end
                if  strategies(i) == 1
                    reve(i) = r*c/(length(neighbors)+1)-c+sum(R); 
                else 
                    reve(i) = sum(R); 
                end 
            end
            % Random surfer Fermi learning
            % Randomly select a node i
            i = randi(N);
            if  Y < rand()
                % Select reference object outside neighbors
                Ai = A; Ai(i,i) = 1; % Remove self
                A2 = Ai(i,:);
                unneighbors = find(A2 == 0);
                j = unneighbors(randi(length(unneighbors)));
            else
                % Randomly select a neighbor j of i
                A2 = A(i,:);
                neighbors = find(A2);
                j = neighbors(randi(length(neighbors)));
            end
            % Learning rule
            probability = 1 / (1 + exp((reve(i) - reve(j)) / K1)); 
            if  rand() < probability
                strategies(i) = strategies(j);
            end

            strategies_end = strategies(1:N); % Only calculate small-world nodes, exclude platform enterprises
            coop_ratio(t) = sum(strategies_end) / N;
        end
        % Store cooperation ratio for each simulation
        strategies_all11(sim, :) = coop_ratio;
 
        % （r=2*K+1） 
        r = 2*K+1;
        strategies = randi([0, 1], N, 1); % Randomly initialize strategies
        % Record cooperation ratio for each iteration
        coop_ratio = zeros(1, num_iterations);
        % Iteration process 
        for t = 1:num_iterations 

            
            reve = zeros(1, N); 
            for i = 1:N 
                A2 = A(i,:);
                neighbors = find(A2);
                neighborsL = length(neighbors);
                coop = find(strategies(neighbors));
                num_coop = neighbors(coop);
                coops = length(num_coop);
                R = zeros; 
                if  coops == 0
                    R = 0;
                else
                    for coop_neighbor = 1:coops
                        dl=length(find(A(num_coop(coop_neighbor),:)));
                        dl1=find(A(num_coop(coop_neighbor),:));
                        R(coop_neighbor) = r*c/(dl+1);
                    end
                end
                if  strategies(i) == 1
                    reve(i) = r*c/(length(neighbors)+1)-c+sum(R); 
                else 
                    reve(i) = sum(R); 
                end 
            end
            
 
            i = randi(N);
            if  Y < rand()
                
                Ai = A; Ai(i,i) = 1;
                A2 = Ai(i,:);
                unneighbors = find(A2 == 0);
                j = unneighbors(randi(length(unneighbors)));
            else
                
                A2 = A(i,:);
                neighbors = find(A2);
                j = neighbors(randi(length(neighbors)));
            end
            
            probability = 1 / (1 + exp((reve(i) - reve(j)) / K1)); 
            if  rand() < probability
                strategies(i) = strategies(j);
            end

            strategies_end = strategies(1:N); 
            coop_ratio(t) = sum(strategies_end) / N;
        end
        % Store cooperation ratio for each simulation
        strategies_all12(sim, :) = coop_ratio;

        % （r=4*K）
        r = 4*K;
        strategies = randi([0, 1], N, 1); % Randomly initialize strategies
        % Record cooperation ratio for each iteration
        coop_ratio = zeros(1, num_iterations);
        % Iteration process 
        for t = 1:num_iterations 

            % Calculate payoff for each node
            reve = zeros(1, N); 
            for i = 1:N 
                A2 = A(i,:);
                neighbors = find(A2);
                neighborsL = length(neighbors);
                coop = find(strategies(neighbors));
                num_coop = neighbors(coop);
                coops = length(num_coop);
                R = zeros; % Recalculate payoff from neighbors
                if  coops == 0
                    R = 0;
                else
                    for coop_neighbor = 1:coops
                        dl=length(find(A(num_coop(coop_neighbor),:)));
                        dl1=find(A(num_coop(coop_neighbor),:));
                        R(coop_neighbor) = r*c/(dl+1);
                    end
                end
                if  strategies(i) == 1
                    reve(i) = r*c/(length(neighbors)+1)-c+sum(R); 
                else 
                    reve(i) = sum(R); 
                end 
            end
            

            i = randi(N);
            if  Y < rand()
                
                Ai = A; Ai(i,i) = 1; 
                A2 = Ai(i,:);
                unneighbors = find(A2 == 0);
                j = unneighbors(randi(length(unneighbors)));
            else
                
                A2 = A(i,:);
                neighbors = find(A2);
                j = neighbors(randi(length(neighbors)));
            end
            
            probability = 1 / (1 + exp((reve(i) - reve(j)) / K1)); 
            if  rand() < probability
                strategies(i) = strategies(j);
            end

            strategies_end = strategies(1:N); 
            coop_ratio(t) = sum(strategies_end) / N;
        end
        % Store cooperation ratio for each simulation
        strategies_all13(sim, :) = coop_ratio;

    %% Calculate for c = 100
    c = 100;
        % （r=K）
        r = K;
        strategies = randi([0, 1], N, 1); % Randomly initialize strategies
        % Record cooperation ratio for each iteration
        coop_ratio = zeros(1, num_iterations);
        % Iteration process
        for t = 1:num_iterations 

            % Calculate payoff for each node
            reve = zeros(1, N); 
            for i = 1:N 
                A2 = A(i,:);
                neighbors = find(A2);
                neighborsL = length(neighbors);
                coop = find(strategies(neighbors));
                num_coop = neighbors(coop);
                coops = length(num_coop);
                R = zeros; % Recalculate payoff from neighbors
                if  coops == 0
                    R = 0;
                else
                    for coop_neighbor = 1:coops
                        dl=length(find(A(num_coop(coop_neighbor),:)));
                        dl1=find(A(num_coop(coop_neighbor),:));
                        R(coop_neighbor) = r*c/(dl+1);
                    end
                end
                if  strategies(i) == 1
                    reve(i) = r*c/(length(neighbors)+1)-c+sum(R); 
                else 
                    reve(i) = sum(R); 
                end 
            end


            i = randi(N);
            if  Y < rand()
                
                Ai = A; Ai(i,i) = 1; 
                A2 = Ai(i,:);
                unneighbors = find(A2 == 0);
                j = unneighbors(randi(length(unneighbors)));
            else
                
                A2 = A(i,:);
                neighbors = find(A2);
                j = neighbors(randi(length(neighbors)));
            end
            

            probability = 1 / (1 + exp((reve(i) - reve(j)) / K1)); 
            if  rand() < probability
                strategies(i) = strategies(j);
            end

            strategies_end = strategies(1:N); 
            coop_ratio(t) = sum(strategies_end) / N;
        end
        % Store cooperation ratio for each simulation
        strategies_all21(sim, :) = coop_ratio;
 
        % （r=2*k+1）
        r = 2*K+1;
        strategies = randi([0, 1], N, 1); % Randomly initialize strategies
        % Record cooperation ratio for each iteration
        coop_ratio = zeros(1, num_iterations);
        % Iteration process
        for t = 1:num_iterations 

            % Calculate payoff for each node
            reve = zeros(1, N); 
            for i = 1:N 
                A2 = A(i,:);
                neighbors = find(A2);
                neighborsL = length(neighbors);
                coop = find(strategies(neighbors));
                num_coop = neighbors(coop);
                coops = length(num_coop);
                R = zeros; 
                if  coops == 0
                    R = 0;
                else
                    for coop_neighbor = 1:coops
                        dl=length(find(A(num_coop(coop_neighbor),:)));
                        dl1=find(A(num_coop(coop_neighbor),:));
                        R(coop_neighbor) = r*c/(dl+1);
                    end
                end
                if  strategies(i) == 1
                    reve(i) = r*c/(length(neighbors)+1)-c+sum(R); 
                else 
                    reve(i) = sum(R); 
                end 
            end
            

            i = randi(N);
            if  Y < rand()
                
                Ai = A; Ai(i,i) = 1; 
                A2 = Ai(i,:);
                unneighbors = find(A2 == 0);
                j = unneighbors(randi(length(unneighbors)));
            else
                
                A2 = A(i,:);
                neighbors = find(A2);
                j = neighbors(randi(length(neighbors)));
            end
            
            probability = 1 / (1 + exp((reve(i) - reve(j)) / K1)); 
            if  rand() < probability
                strategies(i) = strategies(j);
            end

            strategies_end = strategies(1:N); 
            coop_ratio(t) = sum(strategies_end) / N;
        end
        % Store cooperation ratio for each simulation
        strategies_all22(sim, :) = coop_ratio;

        % （r=4*k）
        r = 4*K;
        strategies = randi([0, 1], N, 1); % Randomly initialize strategies
        % Record cooperation ratio for each iteration
        coop_ratio = zeros(1, num_iterations);
        % Iteration process
        for t = 1:num_iterations 

            % Calculate payoff for each node
            reve = zeros(1, N); 
            for i = 1:N 
                A2 = A(i,:);
                neighbors = find(A2);
                neighborsL = length(neighbors);
                coop = find(strategies(neighbors));
                num_coop = neighbors(coop);
                coops = length(num_coop);
                R = zeros; 
                if  coops == 0
                    R = 0;
                else
                    for coop_neighbor = 1:coops
                        dl=length(find(A(num_coop(coop_neighbor),:)));
                        dl1=find(A(num_coop(coop_neighbor),:));
                        R(coop_neighbor) = r*c/(dl+1);
                    end
                end
                if  strategies(i) == 1
                    reve(i) = r*c/(length(neighbors)+1)-c+sum(R); 
                else 
                    reve(i) = sum(R); 
                end 
            end

             
            i = randi(N);
            if  Y < rand()
                
                Ai = A; Ai(i,i) = 1; 
                A2 = Ai(i,:);
                unneighbors = find(A2 == 0);
                j = unneighbors(randi(length(unneighbors)));
            else
                
                A2 = A(i,:);
                neighbors = find(A2);
                j = neighbors(randi(length(neighbors)));
            end
            
            probability = 1 / (1 + exp((reve(i) - reve(j)) / K1)); 
            if  rand() < probability
                strategies(i) = strategies(j);
            end

            strategies_end = strategies(1:N); 
            coop_ratio(t) = sum(strategies_end) / N;
        end
        % Store cooperation ratio for each simulation
        strategies_all23(sim, :) = coop_ratio;

    end

    % Calculate average cooperation ratio for each iteration
    strategies_avg11 = mean(strategies_all11, 1);
    strategies_avg12 = mean(strategies_all12, 1);
    strategies_avg13 = mean(strategies_all13, 1);

    % Calculate average cooperation ratio for each iteration
    strategies_avg21 = mean(strategies_all21, 1);
    strategies_avg22 = mean(strategies_all22, 1);
    strategies_avg23 = mean(strategies_all23, 1);

% 计算置信区间
PValue1 = zeros;
updown11 = zeros(1,2*num_iterations); updown21 = zeros(1,2*num_iterations);
up11 = zeros(1,num_iterations); down11 = zeros(1,num_iterations);
up21 = zeros(1,num_iterations); down21 = zeros(1,num_iterations); 
for t = 1:num_iterations
    strategies_x = strategies_all11(:,t);
    [~, ~, ci] = ttest(strategies_x); % 返回置信区间
    up11(:,t) = ci(2,1);
    down11(:,t) = ci(1,1);
    strategies_y = strategies_all21(:,t);
    [~, ~, ci] = ttest(strategies_y); % 返回置信区间
    up21(:,t) = ci(2,1);
    down21(:,t) = ci(1,1);
    [~, p, ~] = ttest(strategies_x-strategies_y); % 执行单样本t检验
    PValue1(:,t) = p; % 返回p值
end
down11 = fliplr(down11);
updown11(1:num_iterations) = up11; updown11(num_iterations+1:2*num_iterations) = down11;
down21 = fliplr(down21);
updown21(1:num_iterations) = up21; updown21(num_iterations+1:2*num_iterations) = down21;

PValue2 = zeros;
updown12 = zeros(1,2*num_iterations); updown22 = zeros(1,2*num_iterations);
up12 = zeros(1,num_iterations); down12 = zeros(1,num_iterations);
up22 = zeros(1,num_iterations); down22 = zeros(1,num_iterations); 
for t = 1:num_iterations
    strategies_x = strategies_all12(:,t);
    [~, ~, ci] = ttest(strategies_x); 
    up12(:,t) = ci(2,1);
    down12(:,t) = ci(1,1);
    strategies_y = strategies_all22(:,t);
    [~, ~, ci] = ttest(strategies_y); 
    up22(:,t) = ci(2,1);
    down22(:,t) = ci(1,1);
    [~, p, ~] = ttest(strategies_x-strategies_y); 
    PValue2(:,t) = p;
end
down12 = fliplr(down12);
updown12(1:num_iterations) = up12; updown12(num_iterations+1:2*num_iterations) = down12;
down22 = fliplr(down22);
updown22(1:num_iterations) = up22; updown22(num_iterations+1:2*num_iterations) = down22;

PValue3 = zeros;
updown13 = zeros(1,2*num_iterations); updown23 = zeros(1,2*num_iterations);
up13 = zeros(1,num_iterations); down13 = zeros(1,num_iterations);
up23 = zeros(1,num_iterations); down23 = zeros(1,num_iterations); 
for t = 1:num_iterations
    strategies_x = strategies_all13(:,t);
    [~, ~, ci] = ttest(strategies_x); % 执行单样本t检验（也返回置信区间）
    up13(:,t) = ci(2,1);
    down13(:,t) = ci(1,1);
    strategies_y = strategies_all23(:,t);
    [~, ~, ci] = ttest(strategies_y); 
    up23(:,t) = ci(2,1);
    down23(:,t) = ci(1,1);
    [~, p, ~] = ttest(strategies_x-strategies_y); % 执行单样本t检验（也返回置信区间）
    PValue3(:,t) = p;
end
down13 = fliplr(down13);
updown13(1:num_iterations) = up13; updown13(num_iterations+1:2*num_iterations) = down13;
down23 = fliplr(down23);
updown23(1:num_iterations) = up23; updown23(num_iterations+1:2*num_iterations) = down23;

% 绘制置信区间x轴坐标
sequence = zeros(1,2*num_iterations);
sequence1 = 1:num_iterations; sequence2 = fliplr(sequence1);
sequence(1:num_iterations) = sequence1; sequence(num_iterations+1:2*num_iterations) = sequence2; % 区间周长的坐标Y值

% Result visualization
figure;
box on; hold on; h = zeros;
h(211) = fill(sequence,updown21,[1,0.80,0.80],"EdgeColor",[1,0.80,0.80],'LineStyle','-','Marker','none');
h(221) = fill(sequence,updown22,[1.00,1.00,0.57],"EdgeColor",[1.00,1.00,0.57],'LineStyle','-','Marker','none');
h(231) = fill(sequence,updown23,[0.80,0.80,1],"EdgeColor",[0.80,0.80,1],'LineStyle','-','Marker','none');
h(111) = fill(sequence,updown11,[1,0.50,0.50],"EdgeColor",[1,0.50,0.50],'LineStyle','-','Marker','none');
h(121) = fill(sequence,updown12,[0.50,1,0.50],"EdgeColor",[0.50,1,0.50],'LineStyle','-','Marker','none');
h(131) = fill(sequence,updown13,[0.50,0.50,1],"EdgeColor",[0.50,0.50,1],'LineStyle','-','Marker','none');
h(212) = plot(mean(strategies_avg21,1), 'linewidth', 1.5, 'Color',[1,0,0],'LineStyle','--','Marker','^','MarkerIndices',1:20:200);
h(222) = plot(mean(strategies_avg22,1), 'linewidth', 1.5, 'Color', [0.93,0.69,0.13],'LineStyle','--','Marker','o','MarkerIndices',1:20:200);
h(232) = plot(mean(strategies_avg23,1), 'linewidth', 1.5, 'Color', [0,0,1],'LineStyle','--','Marker','x','MarkerIndices',1:20:200);
h(112) = plot(mean(strategies_avg11,1), 'linewidth', 1.5, 'Color',[0.64,0.08,0.18],'LineStyle','-','Marker','^','MarkerIndices',1:20:200);
h(122) = plot(mean(strategies_avg12,1), 'linewidth', 1.5, 'Color', [0.47,0.67,0.19],'LineStyle','-','Marker','o','MarkerIndices',1:20:200);
h(132) = plot(mean(strategies_avg13,1), 'linewidth', 1.5, 'Color', [0.00,0.45,0.74],'LineStyle','-','Marker','x','MarkerIndices',1:20:200);
ylim([0 1]);
xlabel('Game Iterations');
ylabel('Investor Proportion');
ylim([0 1]);
hl1 = legend(h([112,122,132,212,222,232]),'L1: c=10,r=σ/2','L2: c=10,r=σ+1', 'L3: c=10,r=2σ','L4: c=100,r=σ/2','L5: c=100,r=σ+1', 'L6: c=100,r=2σ');
set(hl1,'Box','on','NumColumns',1,'FontSize',7,'Fontname', 'Times New Roman');

figure;
box on; hold on; h = zeros;
h(13) = plot(PValue1, 'linewidth', 1.5, 'Color', [0,0,0],'Color',[0.64,0.08,0.18],'LineStyle','-','Marker','^','MarkerIndices',1:20:200);
h(23) = plot(PValue2, 'linewidth', 1.5, 'Color', [0,0,0],'Color', [0.47,0.67,0.19],'LineStyle','-','Marker','o','MarkerIndices',1:20:200);
h(33) = plot(PValue3, 'linewidth', 1.5, 'Color', [0,0,0],'Color', [0.00,0.45,0.74],'LineStyle','-','Marker','x','MarkerIndices',1:20:200);
ylabel('p-value');
ylim([0 1]);
hl1 = legend(h([13,23,33]),'p-values of L1 and L2','p-values of L3 and L4', 'p-values of L5 and L6');
set(hl1,'Box','on','NumColumns',1,'FontSize',7,'Fontname', 'Times New Roman');
