# Supplementary material for: The orchestrating role of platform enterprises in digital inclusion: A network game perspective from industrial clusters
Source: PLoS One. 2026 Apr 1;21(4):e0336724. doi: 10.1371/journal.pone.0336724 (PMC13042771; doi:10.1371/journal.pone.0336724)
Supplement: S1 Appendix — The code and data have both been uploaded to OSF. https://osf.io/axtf9/overview?view_only=f39e90a6a71e40cd811aa5469a4aa9f6. (ZIP) [file pone.0336724.s001.zip › Code/Fig4andTable1.m]

% by Prof. Dingteng Wang
% N is the number of nodes; 2K equals the average degree; beta is the edge rewiring probability σ.
N = 300; K = 8; bate = 0.05;
% Number of Monte Carlo simulations is num_simulations, num_simulations=T.
% each simulation runs for num_iterations steps, num_iterations=x.
num_simulations = 100; num_iterations = N*10; 
K1 = 0.1; % Strength of irrationality in Fermi learning (temperature parameter)
c = 10; Y = 0.85; % r is the return coefficient, c is the investment cost, Y is the damping factor for PageRank.

    % Initialize strategy record（CR=2*K/N,r=K）
    strategies_all11 = zeros(num_simulations, num_iterations);
    % Initialize strategy record（CR=0.5,r=K） 
    strategies_all12 = zeros(num_simulations, num_iterations);
    % Initialize strategy record（CR=1,r=K）
    strategies_all13 = zeros(num_simulations, num_iterations);
    % Initialize strategy record（No Platform,r=K）
    strategies_all14 = zeros(num_simulations, num_iterations);

    % Initialize strategy record（CR=2*K/N,r=2K+1）
    strategies_all21 = zeros(num_simulations, num_iterations);
    % Initialize strategy record（CR=0.5,r=2K+1） 
    strategies_all22 = zeros(num_simulations, num_iterations);
    % Initialize strategy record（CR=1,r=2K+1）
    strategies_all23 = zeros(num_simulations, num_iterations);
    % Initialize strategy record（No Platform,r=2K+1）
    strategies_all24 = zeros(num_simulations, num_iterations);

    % Initialize strategy record（CR=2*K/N,r=4K）
    strategies_all31 = zeros(num_simulations, num_iterations);
    % Initialize strategy record（CR=0.5,r=4K） 
    strategies_all32 = zeros(num_simulations, num_iterations);
    % Initialize strategy record（CR=1,r=4K）
    strategies_all33 = zeros(num_simulations, num_iterations);
    % Initialize strategy record（No Platform,r=4K）
    strategies_all34 = zeros(num_simulations, num_iterations);

    % Initialize PR record arrays
    PR_all1 = zeros(N+1, num_simulations); % CR = 2*K/N
    PR_all2 = zeros(N+1, num_simulations); % CR = 0.5
    PR_all3 = zeros(N+1, num_simulations); % CR = 1
    PR_all4 = zeros(N, num_simulations); % No Platform

    % Monte Carlo simulation
    for sim = 1:num_simulations 
 
    % Generate small-world network
    h = WattsStrogatz(N,K,bate);
    A = full(adjacency(h)); % Generate adjacency matrix
    % Connect platform enterprise to the network
    A1 = A; 
    connection_rate1 = 2*K/N; % Set probability for platform enterprise to connect to each node
    KOL_connections = round(connection_rate1 * N); % Number of platform enterprise's connections
    A1(N+1,:) = 0; A1(N+1,1:KOL_connections) = 1; 
    A1(N+1,:) = A1(N+1,randperm(N)); 
    A1(:,N+1) = 0; KOL_neighbors = find(A1(N+1,:)); A1(KOL_neighbors,N+1) = 1;
    A1(N+1,N+1) = 0; 
    % Increase opinion leader connection count
    connection_rate2 = 0.5 - connection_rate1; % Set probability for additional connections
    A3 = A1; 
    B3 = find(A3(N+1,1:N) == 0);
    B3 = B3(1,randperm(length(B3)));
    B3 = B3(1,1:round(connection_rate2 * N));
    A3(B3,N+1) = 1; A3(N+1,B3) = 1;
    A3(N+1,N+1) = 0; 
    % Increase opinion leader connection count
    connection_rate3 = 1 - connection_rate2 - connection_rate1; % Set probability for additional connections
    A5 = A3; 
    B5 = find(A5(N+1,1:N) == 0);
    B5 = B5(1,randperm(length(B5)));
    B5 = B5(1,1:round(connection_rate3 * N));
    A5(B5,N+1) = 1; A5(N+1,B5) = 1;
    A5(N+1,N+1) = 0; 

    %% Calculate for R = K
    r = K;
        % （CR=2*K/N,r=K）
        strategies = randi([0, 1], N, 1); % Randomly initialize strategies
        % Record cooperation ratio for each iteration
        coop_ratio = zeros(1, num_iterations);
        % Iteration process
        for t = 1:num_iterations 
            strategies(N+1,1) = 1; % 将KOL的策略稳定为合作
            % Calculate payoff for each node
            reve = zeros(1, N+1); 
            for i = 1:N+1 
                A2 = A1(:,i); neighbors = find(A2); % 提取i的接收对象
                neighborsL = length(neighbors);
                coop = find(strategies(neighbors));
                num_coop = neighbors(coop); % 提取合作邻居的号码
                coops = length(num_coop); % 计算合作邻居的数量
                R = zeros; % Recalculate payoff from neighbors
                if  coops == 0
                    R = 0;
                else
                    for coop_neighbor = 1:coops
                        dl=length(find(A1(num_coop(coop_neighbor),:))); % 计算某个合作邻居的出度
                        dl1=find(A1(num_coop(coop_neighbor),:)); % 验证某个邻居的触达对象
                        R(coop_neighbor) = r*c/(dl+1); % 计算从某个邻居处获得的收益
                    end
                end
                if  strategies(i) == 1
                    reve(i) = r*c/(length(neighbors)+1)-c+sum(R); 
                else 
                    reve(i) = sum(R); 
                end 
            end
            % Random surfer Fermi learning
            % Randomly select a node i
            i = randi(N);
            if  Y < rand()
                % Select reference object outside neighbors
                Ai = A1; Ai(i,i) = 1; % Remove self
                A2 = Ai(i,:);
                unneighbors = find(A2 == 0);
                j = unneighbors(randi(length(unneighbors)));
            else
                % Randomly select a neighbor j of i
                A2 = A1(i,:);
                neighbors = find(A2);
                j = neighbors(randi(length(neighbors)));
            end
            % Learning rule
            probability = 1 / (1 + exp((reve(i) - reve(j)) / K1)); 
            if  rand() < probability
                strategies(i) = strategies(j);
            end

            strategies_end = strategies(1:N); % Only calculate small-world nodes, exclude platform enterprises
            coop_ratio(t) = sum(strategies_end) / N;
        end
        % Store cooperation ratio for each simulation
        strategies_all11(sim, :) = coop_ratio;
 
        % （CR=0.5,r=K）
        strategies = randi([0, 1], N, 1); % Randomly initialize strategies
        % Record cooperation ratio for each iteration
        coop_ratio = zeros(1, num_iterations);
        % Iteration process 
        for t = 1:num_iterations 
            strategies(N+1,1) = 1; 
            
            reve = zeros(1, N+1); 
            for i = 1:N+1 
                A2 = A3(:,i); neighbors = find(A2);  
                neighborsL = length(neighbors);
                coop = find(strategies(neighbors));
                num_coop = neighbors(coop);
                coops = length(num_coop);
                R = zeros; 
                if  coops == 0
                    R = 0;
                else
                    for coop_neighbor = 1:coops
                        dl=length(find(A3(num_coop(coop_neighbor),:)));
                        dl1=find(A3(num_coop(coop_neighbor),:));
                        R(coop_neighbor) = r*c/(dl+1);
                    end
                end
                if  strategies(i) == 1
                    reve(i) = r*c/(length(neighbors)+1)-c+sum(R); 
                else 
                    reve(i) = sum(R); 
                end 
            end
            

            i = randi(N);
            if  Y < rand()
                
                Ai = A3; Ai(i,i) = 1;
                A2 = Ai(i,:);
                unneighbors = find(A2 == 0);
                j = unneighbors(randi(length(unneighbors)));
            else
                
                A2 = A3(i,:);
                neighbors = find(A2);
                j = neighbors(randi(length(neighbors)));
            end

            probability = 1 / (1 + exp((reve(i) - reve(j)) / K1)); 
            if  rand() < probability
                strategies(i) = strategies(j);
            end

            strategies_end = strategies(1:N); 
            coop_ratio(t) = sum(strategies_end) / N;
        end
        % Store cooperation ratio for each simulation
        strategies_all12(sim, :) = coop_ratio;

        % （CR=1,r=K） 
        strategies = randi([0, 1], N, 1); % Randomly initialize strategies
        % Record cooperation ratio for each iteration
        coop_ratio = zeros(1, num_iterations);
        % Iteration process
        for t = 1:num_iterations 
            strategies(N+1,1) = 1; 
            
            reve = zeros(1, N+1); 
            for i = 1:N+1 
                A2 = A5(:,i); neighbors = find(A2); 
                neighborsL = length(neighbors);
                coop = find(strategies(neighbors));
                num_coop = neighbors(coop);
                coops = length(num_coop);
                R = zeros; 
                if  coops == 0
                    R = 0;
                else
                    for coop_neighbor = 1:coops
                        dl=length(find(A5(num_coop(coop_neighbor),:)));
                        dl1=find(A5(num_coop(coop_neighbor),:));
                        R(coop_neighbor) = r*c/(dl+1);
                    end
                end
                if  strategies(i) == 1
                    reve(i) = r*c/(length(neighbors)+1)-c+sum(R); 
                else 
                    reve(i) = sum(R); 
                end 
            end
            

            i = randi(N);
            if  Y < rand()
                
                Ai = A5; Ai(i,i) = 1; 
                A2 = Ai(i,:);
                unneighbors = find(A2 == 0);
                j = unneighbors(randi(length(unneighbors)));
            else
                
                A2 = A5(i,:);
                neighbors = find(A2);
                j = neighbors(randi(length(neighbors)));
            end
            
            K1 = 0.1; 
            probability = 1 / (1 + exp((reve(i) - reve(j)) / K1)); 
            if  rand() < probability
                strategies(i) = strategies(j);
            end

            strategies_end = strategies(1:N); 
            coop_ratio(t) = sum(strategies_end) / N;
        end
        % Store cooperation ratio for each simulation
        strategies_all13(sim, :) = coop_ratio;

        % （No Platform,r=K） 
        strategies = randi([0, 1], N, 1); % Randomly initialize strategies
        % Record cooperation ratio for each iteration
        coop_ratio = zeros(1, num_iterations);
        % Iteration process
        for t = 1:num_iterations 

            
            reve = zeros(1, N); 
            for i = 1:N 
                A2 = A(:,i); neighbors = find(A2); 
                neighborsL = length(neighbors);
                coop = find(strategies(neighbors));
                num_coop = neighbors(coop);
                coops = length(num_coop);
                R = zeros; 
                if  coops == 0
                    R = 0;
                else
                    for coop_neighbor = 1:coops
                        dl=length(find(A(num_coop(coop_neighbor),:)));
                        dl1=find(A(num_coop(coop_neighbor),:));
                        R(coop_neighbor) = r*c/(dl+1);
                    end
                end
                if  strategies(i) == 1
                    reve(i) = r*c/(length(neighbors)+1)-c+sum(R); 
                else 
                    reve(i) = sum(R); 
                end 
            end
            
 
            i = randi(N);
            if  Y < rand()
                
                Ai = A; Ai(i,i) = 1; 
                A2 = Ai(i,:);
                unneighbors = find(A2 == 0);
                j = unneighbors(randi(length(unneighbors)));
            else
                
                A2 = A(i,:);
                neighbors = find(A2);
                j = neighbors(randi(length(neighbors)));
            end
            
            probability = 1 / (1 + exp((reve(i) - reve(j)) / K1)); 
            if  rand() < probability
                strategies(i) = strategies(j);
            end

            strategies_end = strategies(1:N); 
            coop_ratio(t) = sum(strategies_end) / N;
        end
        % Store cooperation ratio for each simulation
        strategies_all14(sim, :) = coop_ratio;

    %% Calculate for R=K+1
    r = 2*K+1;
        % （CR=2*K/N,r=2K+1） 
        strategies = randi([0, 1], N, 1); % Randomly initialize strategies
        % Record cooperation ratio for each iteration
        coop_ratio = zeros(1, num_iterations);
        % Iteration process
        for t = 1:num_iterations 
            strategies(N+1,1) = 1; 

            reve = zeros(1, N+1); 
            for i = 1:N+1 
                A2 = A1(:,i); neighbors = find(A2); 
                neighborsL = length(neighbors);
                coop = find(strategies(neighbors));
                num_coop = neighbors(coop);
                coops = length(num_coop);
                R = zeros; 
                if  coops == 0
                    R = 0;
                else
                    for coop_neighbor = 1:coops
                        dl=length(find(A1(num_coop(coop_neighbor),:)));
                        dl1=find(A1(num_coop(coop_neighbor),:));
                        R(coop_neighbor) = r*c/(dl+1);
                    end
                end
                if  strategies(i) == 1
                    reve(i) = r*c/(length(neighbors)+1)-c+sum(R); 
                else 
                    reve(i) = sum(R); 
                end 
            end
            

            i = randi(N);
            if  Y < rand()
                
                Ai = A1; Ai(i,i) = 1; 
                A2 = Ai(i,:);
                unneighbors = find(A2 == 0);
                j = unneighbors(randi(length(unneighbors)));
            else
                
                A2 = A1(i,:);
                neighbors = find(A2);
                j = neighbors(randi(length(neighbors)));
            end
            
            probability = 1 / (1 + exp((reve(i) - reve(j)) / K1)); 
            if  rand() < probability
                strategies(i) = strategies(j);
            end

            strategies_end = strategies(1:N); 
            coop_ratio(t) = sum(strategies_end) / N;
        end
        % Store cooperation ratio for each simulation
        strategies_all21(sim, :) = coop_ratio;
 
        % （CR=0.5,r=2K+1） 
        strategies = randi([0, 1], N, 1); % Randomly initialize strategies
        % Record cooperation ratio for each iteration
        coop_ratio = zeros(1, num_iterations);
        % Iteration process 
        for t = 1:num_iterations 
            strategies(N+1,1) = 1; 
            
            reve = zeros(1, N+1); 
            for i = 1:N+1 
                A2 = A3(:,i); neighbors = find(A2); 
                neighborsL = length(neighbors);
                coop = find(strategies(neighbors));
                num_coop = neighbors(coop);
                coops = length(num_coop);
                R = zeros; 
                if  coops == 0
                    R = 0;
                else
                    for coop_neighbor = 1:coops
                        dl=length(find(A3(num_coop(coop_neighbor),:)));
                        dl1=find(A3(num_coop(coop_neighbor),:));
                        R(coop_neighbor) = r*c/(dl+1);
                    end
                end
                if  strategies(i) == 1
                    reve(i) = r*c/(length(neighbors)+1)-c+sum(R); 
                else 
                    reve(i) = sum(R); 
                end 
            end
            
           
            i = randi(N);
            if  Y < rand()
                
                Ai = A3; Ai(i,i) = 1; 
                A2 = Ai(i,:);
                unneighbors = find(A2 == 0);
                j = unneighbors(randi(length(unneighbors)));
            else
                
                A2 = A3(i,:);
                neighbors = find(A2);
                j = neighbors(randi(length(neighbors)));
            end
            
            probability = 1 / (1 + exp((reve(i) - reve(j)) / K1)); 
            if  rand() < probability
                strategies(i) = strategies(j);
            end

            strategies_end = strategies(1:N); 
            coop_ratio(t) = sum(strategies_end) / N;
        end
        % Store cooperation ratio for each simulation
        strategies_all22(sim, :) = coop_ratio;

        % （CR=1,r=2K+1） 
        strategies = randi([0, 1], N, 1); % Randomly initialize strategies
        % Record cooperation ratio for each iteration
        coop_ratio = zeros(1, num_iterations);
        % Iteration process 
        for t = 1:num_iterations 
            strategies(N+1,1) = 1; 
            
            reve = zeros(1, N+1); 
            for i = 1:N+1 
                A2 = A5(:,i); neighbors = find(A2); 
                neighborsL = length(neighbors);
                coop = find(strategies(neighbors));
                num_coop = neighbors(coop);
                coops = length(num_coop);
                R = zeros; 
                if  coops == 0
                    R = 0;
                else
                    for coop_neighbor = 1:coops
                        dl=length(find(A5(num_coop(coop_neighbor),:)));
                        dl1=find(A5(num_coop(coop_neighbor),:));
                        R(coop_neighbor) = r*c/(dl+1);
                    end
                end
                if  strategies(i) == 1
                    reve(i) = r*c/(length(neighbors)+1)-c+sum(R); 
                else 
                    reve(i) = sum(R); 
                end 
            end


            i = randi(N);
            if  Y < rand()
                
                Ai = A5; Ai(i,i) = 1; 
                A2 = Ai(i,:);
                unneighbors = find(A2 == 0);
                j = unneighbors(randi(length(unneighbors)));
            else
                
                A2 = A5(i,:);
                neighbors = find(A2);
                j = neighbors(randi(length(neighbors)));
            end
            
            probability = 1 / (1 + exp((reve(i) - reve(j)) / K1)); 
            if  rand() < probability
                strategies(i) = strategies(j);
            end

            strategies_end = strategies(1:N); 
            coop_ratio(t) = sum(strategies_end) / N;
        end
        % Store cooperation ratio for each simulation
        strategies_all23(sim, :) = coop_ratio;

        % （No Platform,r=2K+1） 
        strategies = randi([0, 1], N, 1); % Randomly initialize strategies
        % Record cooperation ratio for each iteration
        coop_ratio = zeros(1, num_iterations);
        % Iteration process 
        for t = 1:num_iterations 

            
            reve = zeros(1, N); 
            for i = 1:N 
                A2 = A(:,i); neighbors = find(A2); 
                neighborsL = length(neighbors);
                coop = find(strategies(neighbors));
                num_coop = neighbors(coop);
                coops = length(num_coop);
                R = zeros; 
                if  coops == 0
                    R = 0;
                else
                    for coop_neighbor = 1:coops
                        dl=length(find(A(num_coop(coop_neighbor),:)));
                        dl1=find(A(num_coop(coop_neighbor),:));
                        R(coop_neighbor) = r*c/(dl+1);
                    end
                end
                if  strategies(i) == 1
                    reve(i) = r*c/(length(neighbors)+1)-c+sum(R); 
                else 
                    reve(i) = sum(R); 
                end 
            end
            

            i = randi(N);
            if  Y < rand()
                
                Ai = A; Ai(i,i) = 1; 
                A2 = Ai(i,:);
                unneighbors = find(A2 == 0);
                j = unneighbors(randi(length(unneighbors)));
            else
                
                A2 = A(i,:);
                neighbors = find(A2);
                j = neighbors(randi(length(neighbors)));
            end
            
            probability = 1 / (1 + exp((reve(i) - reve(j)) / K1)); 
            if  rand() < probability
                strategies(i) = strategies(j);
            end

            strategies_end = strategies(1:N); 
            coop_ratio(t) = sum(strategies_end) / N;
        end
        % Store cooperation ratio for each simulation
        strategies_all24(sim, :) = coop_ratio;

    %% Calculate for R=2*K
    r = 4*K;
        % （CR=2*K/N,r=4K） 
        strategies = randi([0, 1], N, 1); % Randomly initialize strategies
        % Record cooperation ratio for each iteration
        coop_ratio = zeros(1, num_iterations);
        % Iteration process 
        for t = 1:num_iterations 
            strategies(N+1,1) = 1; 
            
            reve = zeros(1, N+1); 
            for i = 1:N+1 
                A2 = A1(:,i); neighbors = find(A2); 
                neighborsL = length(neighbors);
                coop = find(strategies(neighbors));
                num_coop = neighbors(coop);
                coops = length(num_coop);
                R = zeros; 
                if  coops == 0
                    R = 0;
                else
                    for coop_neighbor = 1:coops
                        dl=length(find(A1(num_coop(coop_neighbor),:)));
                        dl1=find(A1(num_coop(coop_neighbor),:));
                        R(coop_neighbor) = r*c/(dl+1);
                    end
                end
                if  strategies(i) == 1
                    reve(i) = r*c/(length(neighbors)+1)-c+sum(R); 
                else 
                    reve(i) = sum(R); 
                end 
            end
            

            i = randi(N);
            if  Y < rand()
                
                Ai = A1; Ai(i,i) = 1; 
                A2 = Ai(i,:);
                unneighbors = find(A2 == 0);
                j = unneighbors(randi(length(unneighbors)));
            else
                
                A2 = A1(i,:);
                neighbors = find(A2);
                j = neighbors(randi(length(neighbors)));
            end
            
            probability = 1 / (1 + exp((reve(i) - reve(j)) / K1)); 
            if  rand() < probability
                strategies(i) = strategies(j);
            end

            strategies_end = strategies(1:N); 
            coop_ratio(t) = sum(strategies_end) / N;
        end
        % Store cooperation ratio for each simulation
        strategies_all31(sim, :) = coop_ratio;
 
        % （CR=0.5,r=4K） 
        strategies = randi([0, 1], N, 1); % Randomly initialize strategies
        % Record cooperation ratio for each iteration
        coop_ratio = zeros(1, num_iterations);
        % Iteration process
        for t = 1:num_iterations 
            strategies(N+1,1) = 1; 
            
            reve = zeros(1, N+1); 
            for i = 1:N+1 
                A2 = A3(:,i); neighbors = find(A2); 
                neighborsL = length(neighbors);
                coop = find(strategies(neighbors));
                num_coop = neighbors(coop);
                coops = length(num_coop);
                R = zeros; 
                if  coops == 0
                    R = 0;
                else
                    for coop_neighbor = 1:coops
                        dl=length(find(A3(num_coop(coop_neighbor),:)));
                        dl1=find(A3(num_coop(coop_neighbor),:));
                        R(coop_neighbor) = r*c/(dl+1);
                    end
                end
                if  strategies(i) == 1
                    reve(i) = r*c/(length(neighbors)+1)-c+sum(R); 
                else 
                    reve(i) = sum(R); 
                end 
            end
            

            i = randi(N);
            if  Y < rand()
                
                Ai = A3; Ai(i,i) = 1; 
                A2 = Ai(i,:);
                unneighbors = find(A2 == 0);
                j = unneighbors(randi(length(unneighbors)));
            else
                
                A2 = A3(i,:);
                neighbors = find(A2);
                j = neighbors(randi(length(neighbors)));
            end
            
            probability = 1 / (1 + exp((reve(i) - reve(j)) / K1)); 
            if  rand() < probability
                strategies(i) = strategies(j);
            end

            strategies_end = strategies(1:N); 
            coop_ratio(t) = sum(strategies_end) / N;
        end
        % Store cooperation ratio for each simulation
        strategies_all32(sim, :) = coop_ratio;

        % （CR=1,r=4K）
        strategies = randi([0, 1], N, 1); % Randomly initialize strategies
        % Record cooperation ratio for each iteration
        coop_ratio = zeros(1, num_iterations);
        % Iteration process
        for t = 1:num_iterations 
            strategies(N+1,1) = 1; 
            
            reve = zeros(1, N+1); 
            for i = 1:N+1 
                A2 = A5(:,i); neighbors = find(A2); 
                neighborsL = length(neighbors);
                coop = find(strategies(neighbors));
                num_coop = neighbors(coop);
                coops = length(num_coop);
                R = zeros; 
                if  coops == 0
                    R = 0;
                else
                    for coop_neighbor = 1:coops
                        dl=length(find(A5(num_coop(coop_neighbor),:)));
                        dl1=find(A5(num_coop(coop_neighbor),:));
                        R(coop_neighbor) = r*c/(dl+1);
                    end
                end
                if  strategies(i) == 1
                    reve(i) = r*c/(length(neighbors)+1)-c+sum(R); 
                else 
                    reve(i) = sum(R); 
                end 
            end
            

            i = randi(N);
            if  Y < rand()
                
                Ai = A5; Ai(i,i) = 1; 
                A2 = Ai(i,:);
                unneighbors = find(A2 == 0);
                j = unneighbors(randi(length(unneighbors)));
            else
                
                A2 = A5(i,:);
                neighbors = find(A2);
                j = neighbors(randi(length(neighbors)));
            end
           
            probability = 1 / (1 + exp((reve(i) - reve(j)) / K1)); 
            if  rand() < probability
                strategies(i) = strategies(j);
            end

            strategies_end = strategies(1:N); 
            coop_ratio(t) = sum(strategies_end) / N;
        end
        % Store cooperation ratio for each simulation
        strategies_all33(sim, :) = coop_ratio;

        % （No Platform,r=4K） 
        strategies = randi([0, 1], N, 1); % Randomly initialize strategies
        % Record cooperation ratio for each iteration
        coop_ratio = zeros(1, num_iterations);
        % Iteration process
        for t = 1:num_iterations 

            
            reve = zeros(1, N); 
            for i = 1:N 
                A2 = A(:,i); neighbors = find(A2); 
                neighborsL = length(neighbors);
                coop = find(strategies(neighbors));
                num_coop = neighbors(coop);
                coops = length(num_coop);
                R = zeros; 
                if  coops == 0
                    R = 0;
                else
                    for coop_neighbor = 1:coops
                        dl=length(find(A(num_coop(coop_neighbor),:)));
                        dl1=find(A(num_coop(coop_neighbor),:));
                        R(coop_neighbor) = r*c/(dl+1);
                    end
                end
                if  strategies(i) == 1
                    reve(i) = r*c/(length(neighbors)+1)-c+sum(R); 
                else 
                    reve(i) = sum(R); 
                end 
            end
            
            
            i = randi(N);
            if  Y < rand()
                
                Ai = A; Ai(i,i) = 1; 
                A2 = Ai(i,:);
                unneighbors = find(A2 == 0);
                j = unneighbors(randi(length(unneighbors)));
            else
                
                A2 = A(i,:);
                neighbors = find(A2);
                j = neighbors(randi(length(neighbors)));
            end
            
            probability = 1 / (1 + exp((reve(i) - reve(j)) / K1)); 
            if  rand() < probability
                strategies(i) = strategies(j);
            end

            strategies_end = strategies(1:N); 
            coop_ratio(t) = sum(strategies_end) / N;
        end
        % Store cooperation ratio for each simulation
        strategies_all34(sim, :) = coop_ratio;

    % PageRank centrality calculation
    PR_iterations=100; % Limit maximum PageRank iterations to prevent infinite loops
    % Store PR for each simulation
    PR_all1(:,sim) = pagerankV2(A1,N+1,PR_iterations); % CR = 2*K/N
    PR_all2(:,sim) = pagerankV2(A3,N+1,PR_iterations); % CR = 0.5
    PR_all3(:,sim) = pagerankV2(A5,N+1,PR_iterations); % CR = 1
    PR_all4(:,sim) = pagerankV2(A,N,PR_iterations); % No Platform


    end

    % Calculate average cooperation ratio for each iteration
    strategies_avg11 = mean(strategies_all11, 1);
    strategies_avg12 = mean(strategies_all12, 1);
    strategies_avg13 = mean(strategies_all13, 1);
    strategies_avg14 = mean(strategies_all14, 1);

    % Calculate average cooperation ratio for each iteration
    strategies_avg21 = mean(strategies_all21, 1);
    strategies_avg22 = mean(strategies_all22, 1);
    strategies_avg23 = mean(strategies_all23, 1);
    strategies_avg24 = mean(strategies_all24, 1);
    
    % Calculate average cooperation ratio for each iteration
    strategies_avg31 = mean(strategies_all31, 1);
    strategies_avg32 = mean(strategies_all32, 1);
    strategies_avg33 = mean(strategies_all33, 1);
    strategies_avg34 = mean(strategies_all34, 1);
    
    % Calculate average PR values across all simulations
    PR_avg1 = mean(PR_all1, 2);
    PR_avg2 = mean(PR_all2, 2);
    PR_avg3 = mean(PR_all3, 2);
    PR_avg4 = mean(PR_all4, 2);

% Compute the confidence interval
%%1
updown11 = zeros(1,2*num_iterations);
up = zeros(1,num_iterations); down = zeros(1,num_iterations); 
for t = 1:num_iterations
    strategies_t = strategies_all11(:,t);
    [~, ~, ci] = ttest(strategies_t); 
    up(:,t) = ci(2,1);
    down(:,t) = ci(1,1);
end
down = fliplr(down);
updown11(1:num_iterations) = up; updown11(num_iterations+1:2*num_iterations) = down;

updown12 = zeros(1,2*num_iterations);
up = zeros(1,num_iterations); down = zeros(1,num_iterations); 
for t = 1:num_iterations
    strategies_t = strategies_all12(:,t);
    [~, ~, ci] = ttest(strategies_t); 
    up(:,t) = ci(2,1);
    down(:,t) = ci(1,1);
end
down = fliplr(down);
updown12(1:num_iterations) = up; updown12(num_iterations+1:2*num_iterations) = down;

updown13 = zeros(1,2*num_iterations);
up = zeros(1,num_iterations); down = zeros(1,num_iterations); 
for t = 1:num_iterations
    strategies_t = strategies_all13(:,t);
    [~, ~, ci] = ttest(strategies_t); 
    up(:,t) = ci(2,1);
    down(:,t) = ci(1,1);
end
down = fliplr(down);
updown13(1:num_iterations) = up; updown13(num_iterations+1:2*num_iterations) = down;

updown14 = zeros(1,2*num_iterations);
up = zeros(1,num_iterations); down = zeros(1,num_iterations); % Define the upper and lower bounds of the confidence interval
for t = 1:num_iterations
    strategies_t = strategies_all14(:,t);
    [~, ~, ci] = ttest(strategies_t); % Perform a one-sample t-test (also returns the confidence interval)
    up(:,t) = ci(2,1);
    down(:,t) = ci(1,1);
end
down = fliplr(down);
updown14(1:num_iterations) = up; updown14(num_iterations+1:2*num_iterations) = down;
%%2
updown21 = zeros(1,2*num_iterations);
up = zeros(1,num_iterations); down = zeros(1,num_iterations); 
for t = 1:num_iterations
    strategies_t = strategies_all21(:,t);
    [~, ~, ci] = ttest(strategies_t); 
    up(:,t) = ci(2,1);
    down(:,t) = ci(1,1);
end
down = fliplr(down);
updown21(1:num_iterations) = up; updown21(num_iterations+1:2*num_iterations) = down;

updown22 = zeros(1,2*num_iterations);
up = zeros(1,num_iterations); down = zeros(1,num_iterations); 
for t = 1:num_iterations
    strategies_t = strategies_all22(:,t);
    [~, ~, ci] = ttest(strategies_t); 
    up(:,t) = ci(2,1);
    down(:,t) = ci(1,1);
end
down = fliplr(down);
updown22(1:num_iterations) = up; updown22(num_iterations+1:2*num_iterations) = down;

updown23 = zeros(1,2*num_iterations);
up = zeros(1,num_iterations); down = zeros(1,num_iterations); 
for t = 1:num_iterations
    strategies_t = strategies_all23(:,t);
    [~, ~, ci] = ttest(strategies_t); 
    up(:,t) = ci(2,1);
    down(:,t) = ci(1,1);
end
down = fliplr(down);
updown23(1:num_iterations) = up; updown23(num_iterations+1:2*num_iterations) = down;

updown24 = zeros(1,2*num_iterations);
up = zeros(1,num_iterations); down = zeros(1,num_iterations); % Define the upper and lower bounds of the confidence interval
for t = 1:num_iterations
    strategies_t = strategies_all24(:,t);
    [~, ~, ci] = ttest(strategies_t); % Perform a one-sample t-test (also returns the confidence interval)
    up(:,t) = ci(2,1);
    down(:,t) = ci(1,1);
end
down = fliplr(down);
updown24(1:num_iterations) = up; updown24(num_iterations+1:2*num_iterations) = down;
%%3
updown31 = zeros(1,2*num_iterations);
up = zeros(1,num_iterations); down = zeros(1,num_iterations); 
for t = 1:num_iterations
    strategies_t = strategies_all31(:,t);
    [~, ~, ci] = ttest(strategies_t); 
    up(:,t) = ci(2,1);
    down(:,t) = ci(1,1);
end
down = fliplr(down);
updown31(1:num_iterations) = up; updown31(num_iterations+1:2*num_iterations) = down;

updown32 = zeros(1,2*num_iterations);
up = zeros(1,num_iterations); down = zeros(1,num_iterations); 
for t = 1:num_iterations
    strategies_t = strategies_all32(:,t);
    [~, ~, ci] = ttest(strategies_t); 
    up(:,t) = ci(2,1);
    down(:,t) = ci(1,1);
end
down = fliplr(down);
updown32(1:num_iterations) = up; updown32(num_iterations+1:2*num_iterations) = down;

updown33 = zeros(1,2*num_iterations);
up = zeros(1,num_iterations); down = zeros(1,num_iterations); 
for t = 1:num_iterations
    strategies_t = strategies_all33(:,t);
    [~, ~, ci] = ttest(strategies_t); 
    up(:,t) = ci(2,1);
    down(:,t) = ci(1,1);
end
down = fliplr(down);
updown33(1:num_iterations) = up; updown33(num_iterations+1:2*num_iterations) = down;

updown34 = zeros(1,2*num_iterations); strategies_t = zeros;
up = zeros(1,num_iterations); down = zeros(1,num_iterations); % Define the upper and lower bounds of the confidence interval
for t = 1:num_iterations
    strategies_t = strategies_all34(:,t);
    [~, ~, ci] = ttest(strategies_t); % Perform a one-sample t-test (also returns the confidence interval)
    up(:,t) = ci(2,1);
    down(:,t) = ci(1,1);
end
down = fliplr(down);
updown34(1:num_iterations) = up; updown34(num_iterations+1:2*num_iterations) = down;

% Plot the x-axis coordinates for the confidence interval
sequence = zeros(1,2*num_iterations);
sequence1 = 1:num_iterations; sequence2 = fliplr(sequence1);
sequence(1:num_iterations) = sequence1; sequence(num_iterations+1:2*num_iterations) = sequence2; % Y-coordinates corresponding to the interval perimeter

% Result visualization
figure;
box on; hold on; h = zeros;
h(111) = fill(sequence,updown11,[1,0.50,0.50],"EdgeColor",[1,0.50,0.50]);
h(121) = fill(sequence,updown12,[0.50,1,0.50],"EdgeColor",[0.50,1,0.50]);
h(131) = fill(sequence,updown13,[0.93,0.99,0.43],"EdgeColor",[0.93,0.99,0.43]);
h(141) = fill(sequence,updown14,[0.50,1,1],"EdgeColor",[0.50,1,1]);
h(112) = plot(mean(strategies_avg11,1), 'linewidth', 1.5, 'Color', [0.64,0.08,0.18],'LineStyle','-','Marker','^','MarkerIndices',1:20:200);
h(122) = plot(mean(strategies_avg12,1), 'linewidth', 1.5, 'Color', [0.47,0.67,0.19],'LineStyle','-','Marker','o','MarkerIndices',1:20:200);
h(132) = plot(mean(strategies_avg13,1), 'linewidth', 1.5, 'Color', [0.93,0.69,0.13],'LineStyle','-','Marker','x','MarkerIndices',1:20:200);
h(142) = plot(mean(strategies_avg14,1), 'linewidth', 1.5, 'Color', [0.00,0.45,0.74],'LineStyle','--','Marker','none','MarkerIndices',1:20:200);
hl = legend(h([112,122,132,142]),'CR=σ/N','CR=0.5', 'CR=1', 'No Platform');
set(hl,'Box','on','NumColumns',1,'FontSize',7,'Fontname', 'Times New Roman');
xlabel('Game Iterations');
ylabel('Investor Proportion');
ylim([0 1]);

% Result visualization
figure;
box on; hold on;
h(211) = fill(sequence,updown21,[1,0.50,0.50],"EdgeColor",[1,0.50,0.50]);
h(221) = fill(sequence,updown22,[0.50,1,0.50],"EdgeColor",[0.50,1,0.50]);
h(231) = fill(sequence,updown23,[0.93,0.99,0.43],"EdgeColor",[0.93,0.99,0.43]);
h(241) = fill(sequence,updown24,[0.50,1,1],"EdgeColor",[0.50,1,1]);
h(212) = plot(mean(strategies_avg21,1), 'linewidth', 1.5, 'Color', [0.64,0.08,0.18],'LineStyle','-','Marker','^','MarkerIndices',1:20:200);
h(222) = plot(mean(strategies_avg22,1), 'linewidth', 1.5, 'Color', [0.47,0.67,0.19],'LineStyle','-','Marker','o','MarkerIndices',1:20:200);
h(232) = plot(mean(strategies_avg23,1), 'linewidth', 1.5, 'Color', [0.93,0.69,0.13],'LineStyle','-','Marker','x','MarkerIndices',1:20:200);
h(242) = plot(mean(strategies_avg24,1), 'linewidth', 1.5, 'Color', [0.00,0.45,0.74],'LineStyle','--','Marker','none','MarkerIndices',1:20:200);
hl = legend(h([212,222,232,242]),'CR=σ/N','CR=0.5', 'CR=1', 'No Platform');
set(hl,'Box','on','NumColumns',1,'FontSize',7,'Fontname', 'Times New Roman');
xlabel('Game Iterations');
ylabel('Investor Proportion');
ylim([0 1]);

% Result visualization
figure;
box on; hold on;
h(311) = fill(sequence,updown31,[1,0.50,0.50],"EdgeColor",[1,0.50,0.50]);
h(321) = fill(sequence,updown32,[0.50,1,0.50],"EdgeColor",[0.50,1,0.50]);
h(331) = fill(sequence,updown33,[0.93,0.99,0.43],"EdgeColor",[0.93,0.99,0.43]);
h(341) = fill(sequence,updown34,[0.50,1,1],"EdgeColor",[0.50,1,1]);
h(312) = plot(mean(strategies_avg31,1), 'linewidth', 1.5, 'Color', [0.64,0.08,0.18],'LineStyle','-','Marker','^','MarkerIndices',1:20:200);
h(322) = plot(mean(strategies_avg32,1), 'linewidth', 1.5, 'Color', [0.47,0.67,0.19],'LineStyle','-','Marker','o','MarkerIndices',1:20:200);
h(332) = plot(mean(strategies_avg33,1), 'linewidth', 1.5, 'Color', [0.93,0.69,0.13],'LineStyle','-','Marker','x','MarkerIndices',1:20:200);
h(342) = plot(mean(strategies_avg34,1), 'linewidth', 1.5, 'Color', [0.00,0.45,0.74],'LineStyle','--','Marker','none','MarkerIndices',1:20:200);
hl = legend(h([312,322,332,342]),'CR=σ/N','CR=0.5', 'CR=1', 'No Platform');
set(hl,'Box','on','NumColumns',1,'FontSize',7,'Fontname', 'Times New Roman');
xlabel('Game Iterations');
ylabel('Investor Proportion');
ylim([0 1]);
