# Supplementary material for: The orchestrating role of platform enterprises in digital inclusion: A network game perspective from industrial clusters
Source: PLoS One. 2026 Apr 1;21(4):e0336724. doi: 10.1371/journal.pone.0336724 (PMC13042771; doi:10.1371/journal.pone.0336724)
Supplement: S1 Appendix — The code and data have both been uploaded to OSF. https://osf.io/axtf9/overview?view_only=f39e90a6a71e40cd811aa5469a4aa9f6. (ZIP) [file pone.0336724.s001.zip › Code/Fig6.m]

% by Prof. Dingteng Wang
% N is the number of nodes; 2K equals the average degree; beta is the edge rewiring probability σ.
N = 300; K = 8; bate = 0.05;
% Number of Monte Carlo simulations is num_simulations, num_simulations=T.
% each simulation runs for num_iterations steps, num_iterations=x.
num_simulations = 100; num_iterations = N*10; 
K1 = 0.1; % Strength of irrationality in Fermi learning (temperature parameter)
r = K+1; c = 10; Y = 0.85; % r is the return coefficient, c is the investment cost, Y is the damping factor for PageRank.


    % Initialize strategy record（No Measures）
    strategies_all = zeros(num_simulations, num_iterations);
    % Initialize strategy record（Reward Measures）  
    strategies_all1 = zeros(num_simulations, num_iterations);
    % Initialize strategy record（Punishment Measures）
    strategies_all2 = zeros(num_simulations, num_iterations);
    % Initialize strategy record（Collective Agreement） 
    strategies_all3 = zeros(num_simulations, num_iterations);


    % Monte Carlo simulation
    for sim = 1:num_simulations 
    
    % Generate small-world network
    h = WattsStrogatz(N,K,bate);
    A = full(adjacency(h)); % Generate adjacency matrix

    % Connect platform enterprise to the network
    A1 = A; 
    connection_rate1 = 1; % Set probability for platform enterprise to connect to each node
    KOL_connections = round(connection_rate1 * N); % Number of platform enterprise's connections
    A1(N+1,:) = 0; A1(N+1,1:KOL_connections) = 1; 
    A1(N+1,:) = A1(N+1,randperm(N)); 
    A1(:,N+1) = 0; KOL_neighbors = find(A1(N+1,:)); A1(KOL_neighbors,N+1) = 1;
    A1(N+1,N+1) = 0; 

        % No Measures 
        strategies = randi([0, 1], N, 1); % Randomly initialize strategies
        % Record cooperation ratio for each iteration
        coop_ratio = zeros(1, num_iterations);
        % Iteration process 
        for t = 1:num_iterations 
            strategies(N+1,1) = 1; % Fix platform enterprise's strategy to "Cooperate"
            % Calculate payoff for each node
            reve = zeros(1, N+1); 
            for i = 1:N+1 
                A2 = A1(i,:);
                neighbors = find(A2);
                neighborsL = length(neighbors);
                coop = find(strategies(neighbors));
                num_coop = neighbors(coop);
                coops = length(num_coop);
                R = zeros; % Recalculate payoff from neighbors
                if  coops == 0
                    R = 0;
                else
                    for coop_neighbor = 1:coops
                        dl=length(find(A1(num_coop(coop_neighbor),:)));
                        dl1=find(A1(num_coop(coop_neighbor),:));
                        R(coop_neighbor) = r*c/(dl+1);
                    end
                end
                if  strategies(i) == 1
                    reve(i) = r*c/(length(neighbors)+1)-c+sum(R); 
                else 
                    reve(i) = sum(R); 
                end 
            end
            % Random surfer Fermi learning
            % Randomly select a node i
            i = randi(N);
            if  Y < rand()
                % Select reference object outside neighbors
                Ai = A1; Ai(i,i) = 1; % Remove self
                A2 = Ai(i,:);
                unneighbors = find(A2 == 0);
                j = unneighbors(randi(length(unneighbors)));
            else
                % Randomly select a neighbor j of i
                A2 = A1(i,:);
                neighbors = find(A2);
                j = neighbors(randi(length(neighbors)));
            end
            % Learning rule
            probability = 1 / (1 + exp((reve(i) - reve(j)) / K1)); 
            if  rand() < probability
                strategies(i) = strategies(j);
            end

            strategies_end = strategies(1:N); % Only calculate small-world nodes, exclude platform enterprises
            coop_ratio(t) = sum(strategies_end) / N;
        end
        % Store cooperation ratio for each simulation
        strategies_all(sim, :) = coop_ratio;
 
        % Reward Measures 
        strategies = randi([0, 1], N, 1); % Randomly initialize strategies
        % Record cooperation ratio for each iteration
        coop_ratio = zeros(1, num_iterations);
        % Iteration process 
        for t = 1:num_iterations 
            strategies(N+1,1) = 1; 
            
            reve = zeros(1, N+1); 
            for i = 1:N+1 
                A2 = A1(i,:);
                neighbors = find(A2);
                neighborsL = length(neighbors);
                coop = find(strategies(neighbors));
                num_coop = neighbors(coop);
                coops = length(num_coop);
                R = zeros; 
                if  coops == 0
                    R = 0;
                else
                    for coop_neighbor = 1:coops
                        dl=length(find(A1(num_coop(coop_neighbor),:)));
                        dl1=find(A1(num_coop(coop_neighbor),:));
                        R(coop_neighbor) = r*c/(dl+1);
                    end
                end
                if  strategies(i) == 1
                    reve(i) = r*c/(length(neighbors)+1)-0.5*c+sum(R); % Reward
                else 
                    reve(i) = sum(R); 
                end 
            end


            i = randi(N);
            if  Y < rand()
                
                Ai = A1; Ai(i,i) = 1; 
                A2 = Ai(i,:);
                unneighbors = find(A2 == 0);
                j = unneighbors(randi(length(unneighbors)));
            else
                
                A2 = A1(i,:);
                neighbors = find(A2);
                j = neighbors(randi(length(neighbors)));
            end

            probability = 1 / (1 + exp((reve(i) - reve(j)) / K1)); 
            if  rand() < probability
                strategies(i) = strategies(j);
            end

            strategies_end = strategies(1:N); 
            coop_ratio(t) = sum(strategies_end) / N;
        end
        % Store cooperation ratio for each simulation
        strategies_all1(sim, :) = coop_ratio;

        % Punishment Measures 
        strategies = randi([0, 1], N, 1); % Randomly initialize strategies
        % Record cooperation ratio for each iteration
        coop_ratio = zeros(1, num_iterations);
        % Iteration process
        for t = 1:num_iterations 
            strategies(N+1,1) = 1; 

            reve = zeros(1, N+1); 
            for i = 1:N+1 
                A2 = A1(i,:);
                neighbors = find(A2);
                neighborsL = length(neighbors);
                coop = find(strategies(neighbors));
                num_coop = neighbors(coop);
                coops = length(num_coop);
                R = zeros; 
                if  coops == 0
                    R = 0;
                else
                    for coop_neighbor = 1:coops
                        dl=length(find(A1(num_coop(coop_neighbor),:)));
                        dl1=find(A1(num_coop(coop_neighbor),:));
                        R(coop_neighbor) = r*c/(dl+1);
                    end
                end
                if  strategies(i) == 1
                    reve(i) = r*c/(length(neighbors)+1)-c+sum(R); 
                else 
                    reve(i) = sum(R) - 0.5*c; % Punishment
                end 
            end


            i = randi(N);
            if  Y < rand()
                
                Ai = A1; Ai(i,i) = 1; 
                A2 = Ai(i,:);
                unneighbors = find(A2 == 0);
                j = unneighbors(randi(length(unneighbors)));
            else
                
                A2 = A1(i,:);
                neighbors = find(A2);
                j = neighbors(randi(length(neighbors)));
            end

            probability = 1 / (1 + exp((reve(i) - reve(j)) / K1)); 
            if  rand() < probability
                strategies(i) = strategies(j);
            end

            strategies_end = strategies(1:N); 
            coop_ratio(t) = sum(strategies_end) / N;
        end
        % Store cooperation ratio for each simulation
        strategies_all2(sim, :) = coop_ratio;
        

        % Collective Agreement 
        strategies = randi([0, 1], N, 1); % Randomly initialize strategies
        % Record cooperation ratio for each iteration
        coop_ratio = zeros(1, num_iterations);
        % Iteration process
        for t = 1:num_iterations 
            strategies(N+1,1) = 1; 

            reve = zeros(1, N+1); 
            for i = 1:N+1 
                A2 = A1(i,:);
                neighbors = find(A2);
                neighborsL = length(neighbors);
                coop = find(strategies(neighbors));
                num_coop = neighbors(coop);
                coops = length(num_coop);
                R = zeros; 
                if  coops == 0
                    R = 0;
                else
                    for coop_neighbor = 1:coops
                        dl=length(find(A1(num_coop(coop_neighbor),:)));
                        dl1=find(A1(num_coop(coop_neighbor),:));
                        R(coop_neighbor) = r*c/(dl+1);
                    end
                end
                if  strategies(i) == 1
                    reve(i) = r*c/(length(neighbors)+1)-c+sum(R); 
                else 
                    reve(i) = sum(R)-c; 
                end 
            end


            i = randi(N);
            if  Y < rand()
                
                Ai = A1; Ai(i,i) = 1; 
                A2 = Ai(i,:);
                unneighbors = find(A2 == 0);
                j = unneighbors(randi(length(unneighbors)));
            else
                
                A2 = A1(i,:);
                neighbors = find(A2);
                j = neighbors(randi(length(neighbors)));
            end

            probability = 1 / (1 + exp((reve(i) - reve(j)) / K1)); 
            if  rand() < probability
                strategies(i) = strategies(j);
            end

            strategies_end = strategies(1:N); 
            coop_ratio(t) = sum(strategies_end) / N;
        end
        % Store cooperation ratio for each simulation
        strategies_all3(sim, :) = coop_ratio;


    end

    % Calculate average cooperation ratio for each iteration
    strategies_avg = mean(strategies_all, 1);
    % Calculate average cooperation ratio for each iteration
    strategies_avg1 = mean(strategies_all1, 1);
    % Calculate average cooperation ratio for each iteration
    strategies_avg2 = mean(strategies_all2, 1);
    % Calculate average cooperation ratio for each iteration
    strategies_avg3 = mean(strategies_all3, 1);

% Compute the confidence interval
updown11 = zeros(1,2*num_iterations);
up = zeros(1,num_iterations); down = zeros(1,num_iterations); 
for t = 1:num_iterations
    strategies_t = strategies_all(:,t);
    [~, ~, ci] = ttest(strategies_t); 
    up(:,t) = ci(2,1);
    down(:,t) = ci(1,1);
end
down = fliplr(down);
updown11(1:num_iterations) = up; updown11(num_iterations+1:2*num_iterations) = down;

PValue1 = zeros;
updown12 = zeros(1,2*num_iterations); updown13 = zeros(1,2*num_iterations);
up12 = zeros(1,num_iterations); down12 = zeros(1,num_iterations);
up13 = zeros(1,num_iterations); down13 = zeros(1,num_iterations); 
for t = 1:num_iterations
    strategies_x = strategies_all1(:,t);
    [~, ~, ci] = ttest(strategies_x); 
    up12(:,t) = ci(2,1);
    down12(:,t) = ci(1,1);
    strategies_y = strategies_all2(:,t);
    [~, ~, ci] = ttest(strategies_y); 
    up13(:,t) = ci(2,1);
    down13(:,t) = ci(1,1);
    [~, p, ~] = ttest(strategies_x-strategies_y); 
    PValue1(:,t) = p;
end
down12 = fliplr(down12);
updown12(1:num_iterations) = up12; updown12(num_iterations+1:2*num_iterations) = down12;
down13 = fliplr(down13);
updown13(1:num_iterations) = up13; updown13(num_iterations+1:2*num_iterations) = down13;

updown14 = zeros(1,2*num_iterations);
up = zeros(1,num_iterations); down = zeros(1,num_iterations); % Define the upper and lower bounds of the confidence interval
for t = 1:num_iterations
    strategies_t = strategies_all3(:,t);
    [~, ~, ci] = ttest(strategies_t); % Perform a one-sample t-test (also returns the confidence interval)
    up(:,t) = ci(2,1);
    down(:,t) = ci(1,1);
end
down = fliplr(down);
updown14(1:num_iterations) = up; updown14(num_iterations+1:2*num_iterations) = down;

% Plot the x-axis coordinates for the confidence interval
sequence = zeros(1,2*num_iterations);
sequence1 = 1:num_iterations; sequence2 = fliplr(sequence1);
sequence(1:num_iterations) = sequence1; sequence(num_iterations+1:2*num_iterations) = sequence2; % Y-coordinates corresponding to the interval perimeter

% Result visualization
figure;
box on; hold on; h = zeros;
yyaxis left;
h(111) = fill(sequence,updown11,[1,0.50,0.50],"EdgeColor",[1,0.50,0.50]);
h(121) = fill(sequence,updown12,[0.50,1,0.50],"EdgeColor",[0.50,1,0.50]);
h(131) = fill(sequence,updown13,[0.93,0.99,0.43],"EdgeColor",[0.93,0.99,0.43]);
h(141) = fill(sequence,updown14,[0.50,1,1],"EdgeColor",[0.50,1,1]);
h(112) = plot(mean(strategies_avg,1), 'linewidth', 1.5, 'Color', [0.64,0.08,0.18],'LineStyle','-','Marker','^','MarkerIndices',1:20:200);
h(122) = plot(mean(strategies_avg1,1), 'linewidth', 1.5, 'Color', [0.47,0.67,0.19],'LineStyle','-','Marker','o','MarkerIndices',1:20:200);
h(132) = plot(mean(strategies_avg2,1), 'linewidth', 1.5, 'Color', [0.93,0.69,0.13],'LineStyle','-','Marker','x','MarkerIndices',1:20:200);
h(142) = plot(mean(strategies_avg3,1), 'linewidth', 1.5, 'Color', [0.00,0.45,0.74],'LineStyle','--','Marker','none','MarkerIndices',1:20:200);
xlabel('Game Iterations');
ylabel('Investor Proportion');
yyaxis right;
h(11) = plot(PValue1, 'linewidth', 1.5, 'Color', [0,0,0],'LineStyle','-.','Marker','^','MarkerIndices',1:20:200);
ylabel('p-values');
ylim([0 1]);
hl = legend(h([112,122,132,142,11]),'L1:No Measures','L2:Reward Measures', 'L3:Punishment Measures', 'L4:Collective Agreement','p-values of L2 and L3');
set(hl,'Box','on','NumColumns',1,'FontSize',7,'Fontname', 'Times New Roman');
