# Supplementary material for: The orchestrating role of platform enterprises in digital inclusion: A network game perspective from industrial clusters
Source: PLoS One. 2026 Apr 1;21(4):e0336724. doi: 10.1371/journal.pone.0336724 (PMC13042771; doi:10.1371/journal.pone.0336724)
Supplement: S1 Appendix — The code and data have both been uploaded to OSF. https://osf.io/axtf9/overview?view_only=f39e90a6a71e40cd811aa5469a4aa9f6. (ZIP) [file pone.0336724.s001.zip › Code/WattsStrogatz.m]

function h = WattsStrogatz(N,K,beta)
    s = repelem((1:N)',1,K);
    t = s + repmat(1:K,N,1);
    t = mod(t-1,N)+1;
    for source=1:N    
        switchEdge = rand(K, 1) < beta; 
        newTargets = rand(N, 1);
        newTargets(source) = 0;
        newTargets(s(t==source)) = 0; 
        newTargets(t(source, ~switchEdge)) = 0; 
        [~, ind] = sort(newTargets, 'descend'); 
        t(source, switchEdge) = ind(1:nnz(switchEdge)); 
    end
    h = graph(s,t); 
end
