# Supplementary material for: The orchestrating role of platform enterprises in digital inclusion: A network game perspective from industrial clusters
Source: PLoS One. 2026 Apr 1;21(4):e0336724. doi: 10.1371/journal.pone.0336724 (PMC13042771; doi:10.1371/journal.pone.0336724)
Supplement: S1 Appendix — The code and data have both been uploaded to OSF. https://osf.io/axtf9/overview?view_only=f39e90a6a71e40cd811aa5469a4aa9f6. (ZIP) [file pone.0336724.s001.zip › Data/Table1.xlsx]

## Sheet: Sheet1
Network Type	Stage	Max Avg PR	Avg PR of All Node	Avg PR of Each Node
				n+1	20	19	18	17	16	15	14	13	12	11	10	9	8	7	6	5	4	3	2	1
Network Type 1: n=20,δ=4	No Platform	0.0506935	0.05	0	0.0502154	0.0505797	0.0490706	0.0497259	0.0498355	0.0505371	0.0496839	0.0503353	0.0498573	0.0498452	0.050073	0.0506935	0.0502199	0.0496171	0.0500304	0.0502325	0.0497674	0.0502648	0.0501474	0.0492679
	CR=δ/n	0.0488095	0.047619	0.0445549	0.0482616	0.048211	0.0473133	0.047433	0.0470956	0.0488095	0.0467766	0.0483173	0.0475909	0.0477404	0.048219	0.0482948	0.0477365	0.0473741	0.0480236	0.0482315	0.0470863	0.0479983	0.047594	0.0473379
	CR=0.5	0.0906918	0.047619	0.0906918	0.0457493	0.0462639	0.0450962	0.045392	0.0450677	0.046087	0.0449839	0.0454225	0.0457281	0.0452844	0.0457414	0.0456229	0.0450227	0.045076	0.0459642	0.0455048	0.0450882	0.0455177	0.0452634	0.0454322
	CR=1	0.151538	0.047619	0.151538	0.0425679	0.0428051	0.0417833	0.0422227	0.042301	0.0427873	0.0422049	0.0426499	0.042337	0.0423323	0.0424845	0.0429086	0.0425957	0.0421783	0.0424392	0.0425754	0.0422649	0.0425917	0.0425122	0.0419196
Network Type	Stage	Max Avg PR	Avg PR of All Node	Avg PR of Each Node
				n+1	300	299	298	297	296	295	294	293	292	291	290	289	288	287	286	285	284	283	282	281	280	279	278	277	276	275	274	273	272	271	270	269	268	267	266	265	264	263	262	261	260	259	258	257	256
Network Type 1: n=300,δ=16	No Platform	0.00337853	0.00333344	0	0.00332626	0.00331975	0.00332703	0.00333601	0.00333724	0.00337853	0.00334642	0.00332812	0.0033064	0.00336006	0.00332806	0.00332277	0.00336134	0.00332414	0.00333164	0.00333131	0.00334062	0.00332	0.00335062	0.00331139	0.0033416	0.00332916	0.00332015	0.00334473	0.00332009	0.00335182	0.00334778	0.00329084	0.00332209	0.00334965	0.00335482	0.00335109	0.00331356	0.0033585	0.00335264	0.00335795	0.0033242	0.0033096	0.00333596	0.00332397	0.00331961	0.0033242	0.00334606	0.00332331	0.0033136
	CR=δ/n	0.00347704	0.00332302	0.00328804	0.00334251	0.00331193	0.00329728	0.00334719	0.00332412	0.00331013	0.00334818	0.00330774	0.00331884	0.00331674	0.00332936	0.00330899	0.00333757	0.00330566	0.00333728	0.00331615	0.0033124	0.00333151	0.00330699	0.00333848	0.00334145	0.00328314	0.00331065	0.00333811	0.00334491	0.00334129	0.00330763	0.00335036	0.00333928	0.00334802	0.00331123	0.00329678	0.0033281	0.00331454	0.00330489	0.00331487	0.00333295	0.00331045	0.00330255	0.00333291	0.00333656	0.00331309	0.00334548	0.00334372	0.00332451
	CR=0.5	0.0253918	0.00332335	0.0253918	0.00323851	0.00323856	0.00325291	0.00326159	0.00323897	0.00328408	0.00326821	0.0032411	0.00322317	0.00326365	0.00324182	0.00323856	0.00328277	0.00323225	0.00325005	0.0032362	0.00325371	0.00323896	0.00326783	0.00324088	0.00326114	0.00325219	0.00323791	0.00325582	0.00322359	0.00326968	0.0032634	0.00321127	0.00322753	0.00325792	0.00326923	0.00326892	0.00322798	0.00327446	0.00326419	0.00329121	0.00323763	0.00323386	0.00324734	0.00323811	0.00323501	0.00324405	0.00325539	0.00324776	0.00324115
	CR=1	0.0481141	0.00332437	0.0481141	0.00316645	0.0031607	0.00316722	0.00317523	0.00317637	0.00321334	0.0031846	0.00316827	0.00314882	0.00319685	0.00316818	0.00316346	0.00319804	0.00316474	0.00317143	0.00317118	0.00317948	0.00316114	0.00318851	0.00315343	0.00318056	0.00316934	0.00316131	0.00318336	0.00316125	0.00318976	0.00318612	0.00313517	0.00316325	0.00318786	0.00319255	0.00318916	0.00315564	0.00319584	0.00319068	0.00319543	0.0031652	0.00315218	0.00317579	0.00316505	0.00316102	0.00316517	0.00318478	0.00316434	0.00315561
[truncated: 255 more columns]
